# Supplementary material for: Genetic Structure and Forensic Feature of 38 X-Chromosome InDels in the Henan Han Chinese Population
Source: Front Genet. 2022 Jan 3;12:805936. doi: 10.3389/fgene.2021.805936 (PMC8762224; doi:10.3389/fgene.2021.805936)
Supplement: Supplementary file 1 [file Table2.XLSX]

## Sheet: Sheet1
	Supplementary Table 3 Allele frequencies of 38 X-Indel loci in Henan Han population
rs10671504		rs10699224		rs11277082		rs1160845		rs149102585		rs16367
IN	DEL	IN	DEL	IN	DEL	IN	DEL	IN	DEL	IN	DEL
0.5615	0.4385	0.6471	0.3529	0.9786	0.0214	0.9011	0.0989	0.4759	0.5241	0.385	0.615
rs16368		rs16397		rs16637		rs17394		rs199731653		rs2307707
IN	DEL	IN	DEL	IN	DEL	IN	DEL	IN	DEL	IN	DEL
0.0027	0.9973	0.3048	0.6952	0.1551	0.8449	0.6604	0.3396	0.3797	0.6203	0.5214	0.4786
rs2307741		rs2308033		rs2308280		rs25581		rs3048996		rs3077884
IN	DEL	IN	DEL	IN	DEL	IN	DEL	IN	DEL	IN	DEL
0.246	0.754	0.8743	0.1257	0.5107	0.4893	0.1283	0.8717	0.7941	0.2059	0.6765	0.3235
rs3215490		rs3216913		rs34763847		rs35574346		rs35954471		rs36094418
IN	DEL	IN	DEL	IN	DEL	IN	DEL	IN	DEL	IN	DEL
0.5134	0.4866	0.6106	0.3984	0.5829	0.4171	0.9117	0.0882	0.5348	0.4652	0.508	0.492
rs363794		rs3859989		rs45449991		rs56820033		rs57608175		rs57843641
IN	DEL	IN	DEL	IN	DEL	IN	DEL	IN	DEL	IN	DEL
0.5722	0.4278	0.4117	0.5882	0.3502	0.6497	0.5107	0.4893	0.2941	0.7059	0.6444	0.3556
rs58595330		rs59605609		rs60283667		rs61260787		rs71671860		rs79829945
IN	DEL	IN	DEL	IN	DEL	IN	DEL	IN	DEL	IN	DEL
0.4198	0.5802	0.4893	0.5107	0.6738	0.3262	0.5936	0.4064	0.4358	0.5642	0.4947	0.5053
rs143123845		rs4030406-male		rs4030406-female
IN	DEL	IN	DEL	IN	DEL
0.5882	0.4118	0.5521	0.4479	0.7123	0.2877
