# Supplementary material for: Genetic Structure and Forensic Feature of 38 X-Chromosome InDels in the Henan Han Chinese Population
Source: Front Genet. 2022 Jan 3;12:805936. doi: 10.3389/fgene.2021.805936 (PMC8762224; doi:10.3389/fgene.2021.805936)
Supplement: Supplementary file 2 [file Table3.XLSX]

## Sheet: Sheet1
Supplementary Table 4 Analysis of forensic statistic parameters of 38 X-INDEL loci
	He	PIC	DP-Male	DP-Females	MECTRIOS	MECDUOS
rs10671504	0.4938	0.3712	0.4924	0.6211	0.3712	0.2462
rs11277082	0.042	0.041	0.0419	0.0811	0.041	0.0209
rs1160845	0.1787	0.1624	0.1782	0.3088	0.1624	0.0891
rs143123845	0.5298	0.425	0.5284	0.6742	0.425	0.2914
rs149102585	0.5002	0.3744	0.4988	0.6244	0.3744	0.2494
rs16367	0.4748	0.3614	0.4736	0.6107	0.3614	0.2368
rs16368	0.0054	0.0054	0.0054	0.0107	0.0054	0.0027
rs16397	0.4249	0.334	0.4238	0.5782	0.334	0.2119
rs16637	0.2628	0.2277	0.2621	0.4211	0.2277	0.131
rs17394	0.4497	0.3479	0.4485	0.5953	0.3479	0.2243
rs199731653	0.4723	0.3601	0.4711	0.6093	0.3601	0.2355
rs2307707	0.5004	0.3745	0.4991	0.6245	0.3745	0.2495
rs2307741	0.372	0.3022	0.371	0.5355	0.3022	0.1855
rs2308033	0.2204	0.1956	0.2198	0.3671	0.1956	0.1099
rs2308280	0.5011	0.3749	0.4998	0.6249	0.3749	0.2499
rs25581	0.2243	0.1987	0.2237	0.3723	0.1987	0.1118
rs3048996	0.3279	0.2735	0.327	0.4936	0.2735	0.1635
rs3077884	0.4389	0.3419	0.4377	0.588	0.3419	0.2188
rs3215490	0.501	0.3748	0.4996	0.6248	0.3748	0.2498
rs34763847	0.4872	0.3678	0.4859	0.6176	0.3678	0.2429
rs35574346	0.2187	0.2065	0.2181	0.377	0.2065	0.1182
rs35954471	0.4994	0.3741	0.4981	0.6241	0.3741	0.2491
rs363794	0.4913	0.37	0.49	0.6199	0.37	0.245
rs4030406	0.4605	0.3538	0.4593	0.6021	0.3538	0.2296
rs45449991	0.4542	0.3504	0.453	0.5982	0.3504	0.2265
rs56820033	0.5038	0.3789	0.5025	0.6289	0.3789	0.2532
rs57608175	0.4201	0.3312	0.419	0.5746	0.3312	0.2095
rs57843641	0.4574	0.3521	0.4562	0.6002	0.3521	0.2281
rs58595330	0.4898	0.3692	0.4884	0.619	0.3692	0.2442
rs59605609	0.6133	0.5399	0.6116	0.7775	0.5399	0.3923
rs60283667	0.442	0.3437	0.4408	0.5902	0.3437	0.2204
rs71671860	0.4935	0.371	0.4921	0.621	0.371	0.2461
rs3216913-rs10699224	0.5186	0.4102	0.5155	0.6599	0.4102	0.2784
rs3859989-rs61260787	0.5049	0.3818	0.5019	0.6318	0.3818	0.2553
rs36094418-rs79829945	0.565	0.4645	0.5616	0.7107	0.4645	0.3269
combined			1-9.18E-17	1-7.22E-12	0.999999	0.999803
